# Supplementary material for: Host Species Determines the Composition of the Prokaryotic Microbiota in Phlebotomus Sandflies
Source: Pathogens. 2020 May 29;9(6):428. doi: 10.3390/pathogens9060428 (PMC7350354; doi:10.3390/pathogens9060428)
Supplement: Supplementary file 1 [file pathogens-09-00428-s001.zip]

Archive with 2 entries (2 files):
- Supplementary Figures Papadopoulos et al., 8.5.2020.pptx
- Supplementary Table S1 Papadopoulos et al., 2020.docx
